# Supplementary material for: Pasting and Gel Behavior of Durum Wheat Derivatives
Source: Gels. 2025 Dec 10;11(12):991. doi: 10.3390/gels11120991 (PMC12733329; doi:10.3390/gels11120991)
Supplement: Supplementary file 1 [file gels-11-00991-s001.zip]

Archive with 1 entries (1 files):
- gels-3998987-supplementary.pdf
